# Supplementary material for: Effects of Transcranial Electrical Stimulation on Gambling and Gaming: A Systematic Review of Studies on Healthy Controls, Participants with Gambling/Gaming Disorder, and Substance Use Disorder
Source: J Clin Med. 2023 May 11;12(10):3407. doi: 10.3390/jcm12103407 (PMC10218894; doi:10.3390/jcm12103407)
Supplement: Supplementary file 1 [file jcm-12-03407-s001.zip]

Archive with 1 entries (1 files):
- jcm-2317953-supplementary.pdf
